# Supplementary material for: Jasminum parceflorum (Oleaceae), a new species from southern Yunnan, China
Source: PhytoKeys. 2020 May 8;146:109–15. doi: 10.3897/phytokeys.146.49625 (PMC7228929; doi:10.3897/phytokeys.146.49625)
Supplement: XML Treatment for Jasminum parceflorum [file phytokeys.146.49625-treatment1.xml]

<!DOCTYPE tp:taxon-treatment
  PUBLIC "-//TaxonX//DTD Taxonomic Treatment Publishing DTD v0 20100105//EN" "tax-treatment-NSO.dtd">
<tp:taxon-treatment xmlns:tp="http://www.plazi.org/taxpub"><tp:treatment-meta><kwd-group><label>Taxon classification</label><kwd><named-content xmlns:xlink="http://www.w3.org/1999/xlink" content-type="kingdom">Plantae</named-content></kwd><kwd><named-content xmlns:xlink="http://www.w3.org/1999/xlink" content-type="order">Lamiales</named-content></kwd><kwd><named-content xmlns:xlink="http://www.w3.org/1999/xlink" content-type="family">Oleaceae</named-content></kwd></kwd-group><mixed-citation publication-type="journal"><person-group><name><surname>Zhang</surname><given-names>Kai</given-names></name><name><surname>Wu</surname><given-names>Mingsong</given-names></name><name><surname>Pan</surname><given-names>Bo</given-names></name><name><surname>Zhou</surname><given-names>Lianxuan</given-names></name><name><surname>Zhang</surname><given-names>Dianxiang</given-names></name></person-group><article-title><italic><tp:taxon-name><tp:taxon-name-part taxon-name-part-type="genus" reg="Jasminum">Jasminum</tp:taxon-name-part> <tp:taxon-name-part taxon-name-part-type="species" reg="parceflorum">parceflorum</tp:taxon-name-part></tp:taxon-name></italic> (<tp:taxon-name><tp:taxon-name-part taxon-name-part-type="family">Oleaceae</tp:taxon-name-part></tp:taxon-name>), a new species from southern Yunnan, China</article-title><source>PhytoKeys</source><day>08</day><month>5</month><year>2020</year><volume>146</volume><fpage>109</fpage><lpage>115</lpage><pub-id pub-id-type="doi">10.3897/phytokeys.146.49625</pub-id></mixed-citation></tp:treatment-meta><tp:nomenclature><tp:taxon-name><object-id xmlns:xlink="http://www.w3.org/1999/xlink" content-type="arpha" xlink:type="simple">1D6A07D3-49EF-57B4-ACC5-194D119271C4</object-id>
            <tp:taxon-name-part taxon-name-part-type="genus" reg="Jasminum">Jasminum</tp:taxon-name-part>
            <tp:taxon-name-part taxon-name-part-type="species" reg="parceflorum">parceflorum</tp:taxon-name-part>
            <object-id xmlns:xlink="http://www.w3.org/1999/xlink" content-type="ipni" xlink:type="simple">urn:lsid:ipni.org:names:77209570-1</object-id>
          </tp:taxon-name><tp:taxon-authority>Kai Zhang &amp; D.X. Zhang</tp:taxon-authority><tp:taxon-status xmlns:xlink="http://www.w3.org/1999/xlink" xlink:type="simple">sp. nov.</tp:taxon-status><xref ref-type="fig" rid="F1">Figs 1</xref><xref ref-type="fig" rid="F2">, 2</xref></tp:nomenclature><tp:treatment-sec sec-type="diagnosis" id="SECID0EVFAC"><title>Diagnosis.</title><p><italic><tp:taxon-name><tp:taxon-name-part taxon-name-part-type="genus" reg="Jasminum">Jasminum</tp:taxon-name-part> <tp:taxon-name-part taxon-name-part-type="species" reg="parceflorum">parceflorum</tp:taxon-name-part></tp:taxon-name></italic> is morphologically similar to <italic><tp:taxon-name><tp:taxon-name-part taxon-name-part-type="genus" reg="Jasminum">J.</tp:taxon-name-part> <tp:taxon-name-part taxon-name-part-type="species" reg="pierreanum">pierreanum</tp:taxon-name-part></tp:taxon-name></italic> Gagnep. and <italic><tp:taxon-name><tp:taxon-name-part taxon-name-part-type="genus" reg="Jasminum">J.</tp:taxon-name-part> <tp:taxon-name-part taxon-name-part-type="species" reg="rarum">rarum</tp:taxon-name-part></tp:taxon-name></italic> Kerr, but can be distinguished by its linear calyx lobes, dry calyces without ridges, terminal 1 (or 3)-flowered cymes and axillary solitary flowers.</p></tp:treatment-sec><tp:treatment-sec sec-type="material" id="SECID0E3GAC"><title>Type.</title><p>CHINA. Yunnan Province: Xishuangbanna Prefecture, Jinghong City, Yinchang Mountain, <named-content xmlns:xlink="http://www.w3.org/1999/xlink" content-type="dwc:verbatimCoordinates" xlink:type="simple"><named-content content-type="geo-json" specific-use="{&#34;type&#34;:&#34;Point&#34;,&#34;coordinates&#34;:[101.234506,21.985133]}" id="NCID0EFHAC" xlink:type="simple">21°59'6.48"N, 101°14'4.22"E</named-content></named-content>, 1218 m a.s.l., 18 July 2018, <italic>Kai Zhang &amp; Mingsong Wu 00581</italic> (holotype: IBSC!; isotypes: IBSC!, HITBC!).</p><fig id="F1" position="float" orientation="portrait"><object-id xmlns:xlink="http://www.w3.org/1999/xlink" content-type="doi" xlink:type="simple">10.3897/phytokeys.146.49625.figure1</object-id><object-id xmlns:xlink="http://www.w3.org/1999/xlink" content-type="arpha" xlink:type="simple">C1BED11A-A00F-586D-B04D-9CC421BCC1AD</object-id><label>Figure 1.</label><caption><p><italic><tp:taxon-name><tp:taxon-name-part taxon-name-part-type="genus" reg="Jasminum">Jasminum</tp:taxon-name-part> <tp:taxon-name-part taxon-name-part-type="species" reg="parceflorum">parceflorum</tp:taxon-name-part></tp:taxon-name></italic>. <bold>A</bold> flowering branch <bold>B</bold> branchlet <bold>C</bold> leaves (adaxial view and abaxial view) <bold>D</bold> vein axils with hair tufts (abaxial view) <bold>E</bold> stamens <bold>F</bold> pin flower <bold>G</bold> thrum flower <bold>H</bold> peduncle with bracts <bold>I</bold> calyx <bold>J</bold> pistil of pin flower <bold>K</bold> pistil of thrum flower <bold>L</bold> stigma. Drawn by Yunxiao Liu.</p></caption><graphic xmlns:xlink="http://www.w3.org/1999/xlink" xlink:href="phytokeys-146-109-g001.jpg" position="float" orientation="portrait" xlink:type="simple" id="oo_408076.jpg"><uri content-type="original_file" xlink:type="simple">https://binary.pensoft.net/fig/408076</uri></graphic></fig></tp:treatment-sec><tp:treatment-sec sec-type="description" id="SECID0E3IAC"><title>Description.</title><p>Shrubs, scandent, evergreen, 1–5 m tall. Branches grayish yellow, terete; branchlets green, slender, pubescent, slightly compressed and inconspicuously grooved when young. Leaves opposite, simple; petiole 1–3 mm long, slightly twisted, articulate near middle, sulcate adaxially, pubescent; leaf blade ovate or lanceolate, sometimes broadly ovate, 2.8–6.3 cm long, 0.9–2.5 cm wide, papery, with entire margin, slightly revolute, base broadly cuneate, rounded or subtruncate, sometimes cuneate or subcordate, slightly oblique, apex acuminate to caudate-acuminate, adaxially pubescent along midvein, and sparsely pubescent near apex when young, abaxially yellow glandular dotted and vein axils with hair tufts; midvein slightly impressed adaxially, elevated abaxially, lateral veins 3–6 pairs, slightly elevated on both surfaces, arcuate-ascendant, anastomosing near margin. Flowers 1 (or 3) in terminal cymes, solitary in leaf axils, dimorphic. Peduncle 1–9 mm long, slightly pubescent. Bracts subulate-filiform, 2–3 mm long, glabrous. Pedicel 1.1–1.6 cm long, glabrous. Calyx campanulate, glabrous; tube 3–4 mm long; lobes 5, linear, (2–) 2.5–4 (–4.5) mm long. Corolla white, salverform; tube 1.3–2.3 cm long, ca. 1.5 mm in diam; lobes 5, lanceolate, 8–11 mm long, 2–3 mm wide, apex argute. Thrum flowers: stamens 2; filaments ca. 1 mm long, glabrous; anthers 12.7–13.6 mm above base of corolla tube, 6.1–7 mm long; stigma 1.5–2.4 mm long, 2-lobed; style filiform, 3.9–5 mm long, glabrous; ovary 0.9–1 mm long, glabrous. Pin flowers: stamens 2; filaments ca. 1 mm long, glabrous; anthers 10.8–11.7 mm above base of corolla tube, 5.4–5.6 mm long; stigma 1.9–2.9 mm long, 2-lobed; style filiform, 13.4–19 mm long, glabrous; ovary 0.9–1 mm long, glabrous. Fruits globose or subglobose, 8–9 mm in diam.</p><fig id="F2" position="float" orientation="portrait"><object-id xmlns:xlink="http://www.w3.org/1999/xlink" content-type="doi" xlink:type="simple">10.3897/phytokeys.146.49625.figure2</object-id><object-id xmlns:xlink="http://www.w3.org/1999/xlink" content-type="arpha" xlink:type="simple">6556B8C2-6ACD-5C3B-ABA4-98229AF838F8</object-id><label>Figure 2.</label><caption><p><italic><tp:taxon-name><tp:taxon-name-part taxon-name-part-type="genus" reg="Jasminum">Jasminum</tp:taxon-name-part> <tp:taxon-name-part taxon-name-part-type="species" reg="parceflorum">parceflorum</tp:taxon-name-part></tp:taxon-name></italic>. <bold>A</bold> habitat <bold>B</bold> habit <bold>C</bold> branch with a thrum flower <bold>D</bold> branchlet <bold>E</bold> dissected corolla tubes, thrum flower (upper) and pin flower (lower) <bold>F</bold> fruiting branch <bold>G</bold> branches with pin flowers <bold>H</bold> calyx. Scale bars: 0.5mm (<bold>D</bold>), 1 cm (<bold>E, F</bold>), 1 mm (<bold>H</bold>). Photos by Kai Zhang.</p></caption><graphic xmlns:xlink="http://www.w3.org/1999/xlink" xlink:href="phytokeys-146-109-g002.jpg" position="float" orientation="portrait" xlink:type="simple" id="oo_408077.jpg"><uri content-type="original_file" xlink:type="simple">https://binary.pensoft.net/fig/408077</uri></graphic></fig></tp:treatment-sec><tp:treatment-sec sec-type="phenology" id="SECID0EPKAC"><title>Phenology.</title><p>Flowering from July to August, fruiting from September to November.</p></tp:treatment-sec><tp:treatment-sec sec-type="distribution" id="SECID0EUKAC"><title>Distribution and habitat.</title><p><italic><tp:taxon-name><tp:taxon-name-part taxon-name-part-type="genus" reg="Jasminum">Jasminum</tp:taxon-name-part> <tp:taxon-name-part taxon-name-part-type="species" reg="parceflorum">parceflorum</tp:taxon-name-part></tp:taxon-name></italic> is currently found in Mengla County and Jinghong City, Xishuangbanna Prefecture, Yunnan Province, China (Fig. <xref ref-type="fig" rid="F3">3</xref>). It grows in tropical evergreen forests on slopes of limestone mountains, never occurring in open areas such as mountain ridges and forest edges.</p><fig id="F3" position="float" orientation="portrait"><object-id xmlns:xlink="http://www.w3.org/1999/xlink" content-type="doi" xlink:type="simple">10.3897/phytokeys.146.49625.figure3</object-id><object-id xmlns:xlink="http://www.w3.org/1999/xlink" content-type="arpha" xlink:type="simple">7C1BEB03-C13A-5D90-9542-350C1F6BD8D8</object-id><label>Figure 3.</label><caption><p><bold>A</bold> Distribution of <italic><tp:taxon-name><tp:taxon-name-part taxon-name-part-type="genus" reg="Jasminum">Jasminum</tp:taxon-name-part> <tp:taxon-name-part taxon-name-part-type="species" reg="parceflorum">parceflorum</tp:taxon-name-part></tp:taxon-name></italic> in Yunnan Province, China <bold>B</bold> view of Yinchang Mountain.</p></caption><graphic xmlns:xlink="http://www.w3.org/1999/xlink" xlink:href="phytokeys-146-109-g003.jpg" position="float" orientation="portrait" xlink:type="simple" id="oo_408078.jpg"><uri content-type="original_file" xlink:type="simple">https://binary.pensoft.net/fig/408078</uri></graphic></fig></tp:treatment-sec><tp:treatment-sec sec-type="conservation status" id="SECID0EFMAC"><title>Conservation status.</title><p>Only two populations of the new species were found in Xishuangbanna Prefecture, Yunnan Province, although it may be distributed in adjacent limestone areas. Each population has no more than 200 mature individuals which only occur in limestone forests. According to the IUCN Red List Categories and Criteria (<xref ref-type="bibr" rid="B7">IUCN 2019</xref>), <italic><tp:taxon-name><tp:taxon-name-part taxon-name-part-type="genus" reg="Jasminum">Jasminum</tp:taxon-name-part> <tp:taxon-name-part taxon-name-part-type="species" reg="parceflorum">parceflorum</tp:taxon-name-part></tp:taxon-name></italic> is assigned a status of Vulnerable (VU D1).</p></tp:treatment-sec><tp:treatment-sec sec-type="etymology" id="SECID0E1MAC"><title>Etymology.</title><p>The specific epithet is derived from the fact that its mature individual has fewer flowers in comparison with most other jasmine species.</p></tp:treatment-sec><tp:treatment-sec sec-type="material" id="SECID0E6MAC"><title>Additional specimens examined.</title><p>CHINA. Yunnan Province: Xishuangbanna Prefecture, Jinghong City, Yinchang Mountain, 15 July 2018, <italic>Kai Zhang &amp; Mingsong Wu 00532, 00533</italic> (IBSC!); same locality, 18 July 2018, <italic>Kai Zhang &amp; Mingsong Wu 00582</italic> (IBSC!); same locality, 12 July 2019, <italic>Kai Zhang &amp; Lianxuan Zhou 01177, 01178</italic> (IBSC!); same locality, 13 November 2019, <italic>Kai Zhang 01216</italic> (IBSC!). Mengla County, Lvshilin, <named-content xmlns:xlink="http://www.w3.org/1999/xlink" content-type="dwc:verbatimCoordinates" xlink:type="simple"><named-content content-type="geo-json" specific-use="{&#34;type&#34;:&#34;Point&#34;,&#34;coordinates&#34;:[101.284397,21.910222]}" id="NCID0EQNAC" xlink:type="simple">21°54'36.80"N, 101°17'3.83"E</named-content></named-content>, 614 m a.s.l., 13 November 2019, <italic>Kai Zhang 01215</italic> (IBSC!).</p></tp:treatment-sec><ref-list><ref id="B7"><mixed-citation xmlns:xlink="http://www.w3.org/1999/xlink" xlink:type="simple"><institution xlink:type="simple">IUCN</institution> (<year>2019</year>) Guidelines for Using the IUCN Red List Categories and Criteria. version 14. Prepared by the Standards and Petitions Subcommittee of the IUCN Species Survival Commission. <ext-link xlink:type="simple" ext-link-type="uri" xlink:href="http://cmsdocs.s3.amazonaws.com/RedListGuidelines.pdf">http://cmsdocs.s3.amazonaws.com/RedListGuidelines.pdf</ext-link></mixed-citation></ref></ref-list></tp:taxon-treatment>
